# Supplementary material for: Bacterial profile and antimicrobial susceptibility patterns of isolates from inanimate objects used by healthcare professionals at Debre Markos Comprehensive Specialized Hospital, Northwest Ethiopia
Source: PLoS One. 2024 Nov 11;19(11):e0313474. doi: 10.1371/journal.pone.0313474 (PMC11554123; doi:10.1371/journal.pone.0313474)
Supplement: S1 Data — (XLSX) [file pone.0313474.s003.xlsx]

## Sheet: Data view
	Raw data for "Bacterial profile and antimicrobial susceptibility patterns of isolates from inanimate objects used by healthcare professionals at Debre Markos Comprehensive Specialized Hospital, Northwest Ethiopia"
Identification code in terms of Gown (G), mobile (M) & Stetescope (S)	Data collection date in Ethiopian calender	Ward type	Qualification	Specialization of the healthcare professional	Age category	Service in year	Infection prevention training	Regular use of antiseptic	Bacterial_Growth 1	Mobile phone	Gown	Frequency of gown washing	Follow aseptic procedure	Object code	Sex	Type of unit	Number of participant category	Hand was befor handling your patient	Hand washing after examination	Hand washing before new patient	Hand washing after body fluid exposure	Type of disinfectant	Wash hands after handling fluids	Answer phone calls during handling patient	Use of mobile phone for medical information	Patients care with your mobile phone	Type of disinfectant	Share stethoscope	Gown mobile phone stethoscope carry	Infection prevention manual	Bacteria Growth 2	Antibiotic for Gram-positive bactreia	Antibiotic for Gram-negative bactreia	Type of bacteria	Age of HCW	filter_$
"1g"	2015-08-12	1	2	2	3	3	0	1	0	0	1	2	1	1	2	5	1	1	1	1	1	1	1	1	1	0			1	1	1				30	1
"1m"	2015-08-12	1	2	2	3	3	0	1	1	0	1	2	1	2	2	5	0	1	1	1	1	1	1	1	1	1			1	1	0			9	30	0
"2g"	2015-08-12	1	1	2	2	2	1	0	0	1	1	1	1	1	2	5	1	1	1	1	1	1	1	0	1	0			1	0	0				25	1
"2m"	2015-08-12	1	1	2	2	2	1	0	0	1	1	1	1	2	2	5	0	1	1	1	1	1	1	0	1	0			1	0	0				25	0
"3g"	2015-08-12	1	2	2	4	3	0	0	0	0	0	1	1	1	2	5	1	0	0	0	1		0	0	0	0			1	1	1				39	1
"3m"	2015-08-12	1	2	2	4	3	0	0	1	0	0	1	1	2	2	5	0	0	0	0	1		0	0	0	1			1	1	1			3	39	0
"4g"	2015-08-12	1	1	2	4	3	0	0	1	0	1	2	1	1	1	5	1	1	0	1	1	3	0	1	1	1			1	1	1			1	40	1
"4m"	2015-08-12	1	1	2	4	3	0	0	1	0	1	2	1	2	1	5	0	1	0	1	1	3	0	1	1	1			1	1	0			2	40	0
"5g"	2015-08-12	1	1	2	2	3	0	1	1	0	0	2	1	1	1	5	1	1	0	1	0		0	1	0	1			1	1	1			1	25	1
"5m"	2015-08-12	1	1	2	2	3	0	1	1	0	0	2	1	2	1	5	0	1	0	1	0		0	1	0	1			1	1	1			4	25	0
"6g"	2015-08-13	1	2	2	2	1	0	0	1	0	0	2	1	1	2	5	1	1	0	1	1	3	0	1	0	1			1	1	1			1	23	1
"6m"	2015-08-13	1	2	2	3	1	0	0	1	0	0	2	1	2	2	5	0	1	0	1	1	3	0	1	0	0			1	1	1			1	23	0
"7g"	2015-08-13	1	2	2	3	1	0	0	0	0	1	2	1	1	1	5	1	1	1	1	1	1	1	0	1	0			1	1	0				25	1
"7m"	2015-08-13	1	2	2	2	1	0	0	1	0	1	2	1	2	1	5	0	1	1	1	1	1	1	0	1	0			1	1	1			2	25	0
"8g"	2015-08-13	1	2	2	2	2	0	0	1	0	1	2	0	1	1	5	1	1	0	0	1		0	1	1	1			1	0	0			2	25	1
"8m"	2015-08-13	1	2	2	2	2	0	0	1	0	0	2	0	2	1	5	0	1	0	0	1		0	1	0	1			1	0	1			1	25	0
"9g"	2015-08-13	1	2	2	1	1	0	0	1	0	0	2	0	1	1	5	1	0	0	0	0		0	1	0	0			1	1	1			15	23	1
"9m"	2015-08-13	1	2	2	3	1	0	0	1	0	0	2	0	2	1	5	0	0	0	0	0		0	1	0	0			1	1	1			4	30	0
"10g"	2015-08-13	1	2	2	3	3	0	0	1	0	0	2	1	1	2	5	1	1	1	0	1		1	0	0	1			1	1	1			1	30	1
"10m"	2015-08-13	1	2	2	3	3	0	0	1	0	0	2	1	2	2	5	0	1	1	0	1		1	0	0	1			1	1	1			15	30	0
"11g"	2015-08-16	2	2	1	3	2	0	0	1	0	0	2	1	1	1	2	1	0	0	0	1		0	1	0	1	0	0	1	1	1			15	31	1
"11m"	2015-08-16	2	2	1	3	2	0	0	0	0	0	2	1	2	1	2	0	0	0	0	1		0	1	0	1	0	1	1	1	1				31	0
"12g"	2015-08-16	2	3	4	2	1	1	1	0	1	1	1	0	1	1	2	1	1	1	1	1		1	0	1	0	1	0	1	1	0				28	1
"12m"	2015-08-16	2	3	4	2	1	1	1	0	1	1	1	0	2	1	2	0	1	1	1	1		1	0	1	0	1	0	1	1	1				28	0
"12s"	2015-08-16	2	3	4	2	1	1	1	0	1	1	1	0	3	1	2	0	1	1	1	1		1	0	1	0	1	0	1	1	0				28	0
"13g"	2015-08-16	2	5	4	3	2	1	1	0	1	1	2	1	1	1	2	1	0	1	0	1	1	1	1	1	0	1	1	1	1	0				30	1
"13m"	2015-08-16	2	5	4	3	2	1	1	0	1	1	2	1	2	1	2	0	0	1	0	1	1	1	1	1	0	1	1	1	1	0				30	0
"13s"	2015-08-16	2	5	4	3	2	1	1	0	1	1	2	1	3	1	2	0	0	1	0	1	1	1	1	1	0	1	1	1	1	0				30	0
"14g"	2015-08-16	2	4	6	3	1	1	0	1	0	1	2	1	1	2	2	1	1	0	1	1		0	0	1	1	0	0	1	1	1			1	33	1
"14m"	2015-08-16	2	4	6	3	1	1	0	1	0	1	2	1	2	2	2	0	1	0	1	1		0	0	1	1	0	0	1	1	1				33	0
"14s"	2015-08-16	2	4	6	3	1	1	0	1	0	0	2	1	3	2	2	0	1	0	1	1		0	0	0	1	0	0	1	1	1			1	33	0
"15g"	2015-08-16	2	4	6	2	1	0	0	1	1	0	2	1	1	1	2	1	1	1	0	1		1	0	0	1	0	1	1	0	1			2	28	1
"15m"	2015-08-16	2	4	6	2	1	0	0	0	1	0	2	1	2	1	2	0	1	1	0	1		1	0	0	1	0	1	1	0	1				28	0
"15s"	2015-08-16	2	4	6	2	1	0	0	0	1	0	2	1	3	1	2	0	1	1	0	1		1	0	0	1	1	1	1	0	1				28	0
"16s"	2015-08-17	2	3	4	3	1	1	0	0	1	1	2	1	3	2	2	1	1	0	1	1		0	0	1	0	1	1	1	1	0				30	1
"17g"	2015-08-17	2	2	1	2	1	0	1	0	0	1	2	1	1	1	2	1	1	0	1	1		0	1	1	0	0	0	1	1	0				29	1
"17m"	2015-08-17	2	2	1	2	1	0	1	0	0	1	2	1	2	1	2	0	1	0	1	1		0	1	1	0	0	0	1	1	0				29	0
"17s"	2015-08-17	2	2	1	2	1	0	1	1	0	1	2	1	3	1	2	0	1	0	1	1		0	1	1	0	0	0	1	1	1			1	29	0
"18s"	2015-08-17	2	4	6	2	1	1	0	0	1	1	2	1	3	1	2	1	1	1	0	1		1	0	1	1	0	0	1	1	0				29	1
"19s"	2015-08-17	2	4	6	3	1	0	1	1	0	1	2	1	3	1	2	1	1	0	1	1	2	0	1	1	1	0	0	1	1	1			2	31	1
"20s"	2015-08-17	2	4	6	2	1	1	1	0	1	1	2	1	3	2	2	1	1	0	1	1	3	0	0	1	1	1	0	1	1	0				29	1
"21s"	2015-08-17	2	4	6	3	1	1	1	0	1	1	2	1	3	1	2	1	1	0	1	1		0	1	1	0	1	1	1	1	0				33	1
"22s"	2015-08-17	2	4	6	3	1	0	1	1	0	1	2	1	3	2	2	1	1	0	1	1		0	1	1	1	0	0	1	1	1			3	30	1
"23s"	2015-08-17	2	4	6	3	1	1	1	0	1	1	2	1	3	1	2	1	1	0	1	1		0	0	1	0	0	0	1	1	1				32	1
"24s"	2015-08-17	2	4	6	2	1	0	1	1	0	1	2	1	3	2	2	1	1	0	0	1		0	1	1	1	0	0	1	1	0			3	28	1
"25s"	2015-08-17	2	4	6	3	1	0	1	1	0	1	2	1	3	2	2	1	1	0	1	1		0	0	1	1	0	0	1	1	0			2	31	1
"26g"	2015-08-18	3	2	5	3	2	1	0	1	0	1	2	0	1	2	3	1	0	1	0	1		1	0	1	1	0	0	1	1	1			1	33	1
"26m"	2015-08-18	3	2	5	3	2	1	0	1	0	1	2	0	2	2	3	0	0	1	0	1		1	0	1	1	0	0	1	1	1			15	33	0
"26s"	2015-08-18	3	2	5	3	2	1	0	0	1	1	2	0	3	2	3	0	0	1	0	1		1	0	1	0	0	0	1	1	0				33	0
"27g"	2015-08-18	3	2	5	2	2	1	0	0	1	0	2	0	1	1	3	1	0	0	0	1		0	1	0	0	1	0	1	0	1			1	29	1
"27m"	2015-08-18	3	2	5	2	2	1	0	0	1	0	2	0	2	1	3	0	0	0	0	1		0	1	0	0	1	0	1	0	1			1	29	0
"28g"	2015-08-18	3	4	6	2	1	0	1	1	0	0	2	1	1	1	3	1	1	0	1	1		0	1	0	1	0	0	1	1	1			1	26	1
"28m"	2015-08-18	3	4	6	2	1	0	1	1	0	0	2	1	2	1	3	0	1	0	1	1		0	1	0	1	0	0	1	1	1			1	26	0
"28s"	2015-08-18	3	4	6	2	1	0	1	1	0	0	2	1	3	1	3	0	1	0	1	1		0	1	0	1	0	0	1	1	1			1	26	0
"29g"	2015-08-18	3	2	5	1	1	0	1	0	1	1	1	1	1	2	3	1	1	0	1	1		0	1	1	0	0	0	1	1	0				24	1
"29m"	2015-08-18	3	2	5	1	1	0	1	0	1	1	1	1	2	2	3	0	1	0	1	1		0	1	1	0	0	0	1	1	1			1	24	0
"29s"	2015-08-18	3	2	5	1	1	0	1	1	0	1	1	1	3	2	3	0	1	0	1	1		0	1	1	1	0	0	1	1	1			2	24	0
"30g"	2015-08-18	3	4	6	1	1	1	1	1	0	1	2	1	1	1	3	1	1	0	1	1		0	0	1	1	0	1	0	0	1			1	22	1
"30m"	2015-08-18	3	4	6	1	1	1	1	1	0	1	2	1	2	1	3	0	1	0	1	1		0	0	1	1	0	1	0	0	1			1	22	0
"30s"	2015-08-18	3	4	6	1	1	1	1	1	0	1	2	1	3	1	3	0	1	0	1	1		0	0	1	1	0	1	0	0	1			1	22	0
"31s"	2015-08-19	3	2	5	2	1	0	0	1	0	1	2	1	3	2	3	1	1	0	1	1	1	0	1	1	1	0	0	1	1	1			1	29	1
"32s"	2015-08-19	3	5	4	4	2	0	1	1	0	1	2	1	3	1	3	1	1	0	1	1	1	0	0	1	1	0	0	1	1	1			15	35	1
"33s"	2015-08-19	3	3	4	3	2	0	1	1	0	1	2	1	3	2	3	1	1	0	1	1		0	1	1	1	0	0	1	1	1			1	33	1
"34g"	2015-08-19	3	4	6	2	1	0	0	1	0	0	2	1	1	1	3	1	1	0	1	1	1	0	1	0	0	0	1	1	1	0				27	1
"34m"	2015-08-19	3	4	6	2	1	0	0	1	0	0	2	1	2	1	3	0	1	0	1	1	1	0	1	0	0	0	1	1	1	0				27	0
"34s"	2015-08-19	3	4	6	2	1	0	0	0	0	0	2	1	3	1	3	0	1	0	1	1	1	0	1	0	0	0	1	1	1	0				27	0
"35g"	2015-08-19	3	2	5	2	2	0	1	1	1	1	2	0	1	2	3	1	0	0	0	1	2	0	1	1	1	0	0	1	1	1			1	29	1
"35m"	2015-08-19	3	2	5	2	2	0	1	1	1	1	2	0	2	2	3	0	0	0	0	1	2	0	1	1	1	0	0	1	1	1			1	29	0
"36g"	2015-08-19	3	2	5	2	2	0	0	1	0	1	2	0	1	2	3	1	1	0	1	1	1	0	1	1	1	0	0	1	1	1			15	27	1
"36m"	2015-08-16	3	2	5	2	2	0	0	1	0	1	2	0	2	2	3	0	1	0	1	1	1	0	1	1	1	0	0	1	1	1			1	27	0
"37g"	2015-08-24	3	2	5	2	1	0	1	1	1	0	2	1	1	1	3	1	0	0	1	1	1	0	0	0	1	1	1	1	0	0			2	25	1
"37m"	2015-08-24	3	2	5	2	1	0	1	0	1	0	2	1	2	1	3	0	0	0	1	1	1	0	0	0	0	1	1	1	0	0				25	0
"38g"	2015-08-24	3	2	5	3	2	1	1	0	1	0	2	1	1	1	3	1	1	0	1	1	1	0	1	0	0	1	1	1	1	0				30	1
"38m"	2015-08-24	3	2	5	3	2	1	1	0	1	1	2	1	2	1	3	0	1	0	1	1	1	0	1	1	0	1	1	1	1	0				30	0
"39g"	2015-08-24	3	2	5	3	2	0	1	1	0	1	2	1	1	1	3	1	1	0	1	1		0	0	1	1	1	1	1	0	0			4	33	1
"39m"	2015-08-24	3	2	5	3	2	0	1	0	0	1	2	1	2	1	3	0	1	0	1	1		0	0	1	0	1	1	1	0	1				33	0
"40g"	2015-08-24	3	3	4	4	3	1	1	1	1	1	2	1	1	1	3	1	1	0	1	1	2	0	1	1	1	1	0	1	1	0			2	40	1
"40m"	2015-08-24	3	3	4	4	3	1	1	1	1	1	2	1	2	1	3	0	1	0	1	1	2	0	1	1	1	1	0	1	1	0			2	40	0
"40s"	2015-08-24	3	3	4	4	3	1	1	1	1	0	2	1	3	1	3	0	1	0	1	1	2	0	1	0	1	1	0	1	1	1			4	40	0
"41g"	2015-08-24	3	2	5	3	2	0	0	1	0	0	2	1	1	1	3	1	1	1	1	1	1	1	1	0	1	0	0	1	1	1			7	32	1
"41m"	2015-08-24	3	2	5	3	2	0	0	1	0	0	2	1	2	1	3	0	1	1	1	1	1	1	1	0	1	0	0	1	1	1			15	32	0
"42g"	2015-08-24	3	2	5	3	2	1	0	1	0	0	2	0	1	2	3	1	0	0	0	1	1	0	0	0	1	0	0	1	0	1			1	34	1
"42m"	2015-08-24	3	2	5	3	2	1	0	1	0	0	2	0	2	2	3	0	0	0	0	1	1	0	0	0	1	0	0	1	0	1			1	34	0
"42s"	2015-08-24	3	2	5	3	2	1	0	0	0	1	2	0	3	2	3	0	0	0	0	1	1	0	0	1	1	0	0	1	0	0				34	0
"43g"	2015-08-24	3	5	4	3	2	1	1	1	0	0	2	0	1	1	3	1	0	0	0	1		0	1	0	1	0	0	0	1	1			1	31	1
"43m"	2015-08-24	3	5	4	3	2	1	1	1	0	0	2	0	2	1	3	0	0	0	0	1		0	1	0	1	0	0	0	1	1			1	31	0
"43s"	2015-08-24	3	5	4	3	2	1	1	1	0	1	2	0	3	1	3	0	0	0	0	1		0	1	1	1	0	0	0	1	0			4	31	0
"44g"	2015-08-25	3	3	4	3	1	1	1	1	0	1	2	1	1	1	3	1	1	1	1	1	2	1	1	1	1	1	1	1	1	1			9	31	1
"44m"	2015-08-25	3	3	4	3	1	1	1	1	0	1	2	1	2	1	3	0	1	1	1	1	2	1	1	1	1	1	1	1	1	1			1	31	0
"44s"	2015-08-25	3	3	4	3	1	1	1	0	0	1	2	1	3	1	3	0	1	1	1	1	1	1	1	1	1	1	1	1	1	1				31	0
"45s"	2015-08-25	3	4	6	2	1	1	0	1	0	1	2	1	3	1	3	1	0	0	1	1		0	0	1	1	0	0	1	1	1			3	29	1
"46s"	2015-08-25	3	4	6	3	1	1	1	1	1	1	2	1	3	2	3	1	1	1	1	1	1	1	1	1	1	0	0	1	1	0			2	30	1
"47s"	2015-08-25	3	4	6	4	1	1	1	0	1	1	2	1	3	1	3	1	1	0	1	1	3	0	1	1	0	1	1	1	1	0				39	1
"48s"	2015-08-25	3	4	6	2	1	0	0	1	1	0	2	1	3	1	3	1	1	0	1	1		0	0	0	1	0	0	1	1	1			15	28	1
"49s"	2015-08-25	3	3	4	4	2	1	1	0	1	1	2	1	3	1	3	1	1	0	1	1	1	0	1	1	0	1	0	1	1	0				39	1
"50s"	2015-08-25	3	3	4	3	2	1	0	0	1	1	2	1	3	2	3	1	1	0	0	0	2	0	1	1	0	1	1	1	1	0				30	1
"51s"	2015-08-26	3	4	6	3	1	1	0	0	1	1	2	1	3	1	3	1	1	0	0	1	1	0	0	1	0	0	0	1	1	0				30	1
"52s"	2015-08-26	3	4	6	3	1	0	0	1	0	1	2	1	3	2	3	1	1	0	0	1		0	1	1	1	0	0	1	1	1			3	31	1
"53s"	2015-08-26	3	4	6	2	1	1	0	0	1	1	2	1	3	2	3	1	1	0	1	1	3	0	1	1	0	1	0	1	1	0				29	1
"54s"	2015-08-26	3	3	4	4	3	1	1	0	0	1	2	1	3	1	3	1	1	0	1	1		0	1	1	0	0	0	1	1	0				39	1
"55s"	2015-08-26	3	4	6	3	1	1	1	0	1	1	2	1	3	1	3	1	1	0	1	1	2	0	0	1	1	0	0	1	1	0				32	1
"56s"	2015-08-26	3	3	4	4	2	0	0	1	0	1	2	1	3	1	3	1	1	0	0	1		0	0	1	1	0	0	1	1	1			2	35	1
"57g"	2015-08-26	3	4	6	3	1	0	1	1	0	0	2	0	1	1	3	1	0	0	0	0		0	0	0	1	0	0	0	1	1			1	30	1
"57m"	2015-08-26	3	4	6	3	2	0	0	1	0	1	1	0	2	1	3	0	0	0	0	0		0	0	1	1	0	0	1	1	1			1	30	0
"57s"	2015-08-26	3	4	6	3	1	0	0	0	0	1	1	0	3	1	3	0	0	0	0	0		0	0	1	0	0	0	1	1	0				30	0
"58s"	2015-08-30	4	2	1	3	3	1	0	0	1	1	2	1	3	2	4	1	1	0	1	1		0	0	1	0	0	0	1	1	1				30	1
"59g"	2015-08-30	4	3	4	3	1	1	1	1	1	0	2	1	1	2	4	1	1	0	1	1		0	1	0	1	0	1	1	1	1			1	30	1
"59m"	2015-09-30	4	3	4	3	1	1	1	1	1	0	2	1	2	2	4	0	1	0	1	1		0	1	0	1	0	1	1	1	1			15	30	0
"59s"	2015-08-30	4	3	4	3	1	1	1	1	0	0	2	1	3	2	4	0	1	0	1	1		0	1	0	1	0	1	1	1	1			11	30	0
"60g"	2015-08-30	4	2	1	3	2	0	1	1	0	0	2	1	1	2	4	1	1	1	1	1		1	1	0	1	1	0	1	1	1			15	30	1
"60m"	2015-08-30	4	2	1	3	2	0	1	1	0	0	2	1	2	2	4	0	1	1	1	1		1	1	0	1	1	0	1	1	1			15	30	0
"61g"	2015-09-30	4	2	1	3	2	0	1	1	0	0	2	0	1	2	4	1	1	1	1	1		1	0	0	1	0	0	1	1	1			2	30	1
"61m"	2015-08-30	4	2	1	3	2	0	1	1	0	0	2	0	2	2	4	0	1	1	1	1		1	0	0	1	0	0	1	1	1			1	30	0
"62g"	2015-08-30	4	2	1	3	2	0	1	1	0	1	2	1	1	2	4	1	1	1	1	1		1	0	1	1	1	1	1	1	1			2	31	1
"62m"	2015-08-30	4	2	1	3	2	0	1	1	0	1	2	1	2	2	4	0	1	1	1	1		1	0	1	1	1	1	1	1	1			2	31	0
"62s"	2015-08-30	4	2	1	3	2	0	1	1	0	1	2	1	3	2	4	0	1	1	1	1		1	0	1	1	0	1	1	1	1			2	31	0
"63g"	2015-09-01	4	2	1	2	1	1	1	0	1	0	2	0	1	1	4	1	1	0	1	1		0	0	0	0	0	0	1	0	1				29	1
"63m"	2015-09-01	4	2	1	2	1	1	1	0	1	0	2	0	2	1	4	0	1	0	1	1		0	0	0	0	0	0	1	0	1				29	0
"64s"	2015-09-01	4	5	4	3	2	0	1	1	0	0	2	1	3	1	4	1	1	0	1	1		0	1	0	1	0	0	1	1	1			3	33	1
"65g"	2015-09-01	5	4	6	1	1	0	0	0	1	1	3	1	1	1	1	1	1	1	1	1	3	1	0	1	1	1	1	1	1	0				23	1
"65m"	2015-09-01	5	4	6	1	1	0	0	0	1	1	3	1	2	1	1	0	1	1	1	1	3	1	0	1	1	1	1	1	1	0				23	0
"65s"	2015-09-01	5	4	6	1	1	0	0	1	0	1	2	1	3	1	1	0	1	1	1	1	3	1	0	1	1	0	0	1	1	1			1	23	0
"66g"	2015-09-01	5	2	1	4	3	1	0	1	0	1	2	0	1	2	1	1	0	0	0	1		0	0	1	1	0	0	1	1	1			1	43	1
"66m"	2015-09-01	5	2	1	4	3	1	0	1	0	1	2	0	2	2	1	0	0	0	0	1		0	0	1	1	0	0	1	1	1			15	43	0
"66s"	2015-09-01	5	2	1	4	3	1	0	1	0	1	2	0	3	2	1	0	0	0	0	1		0	0	1	1	0	0	1	1	1			1	43	0
"67g"	2015-09-01	5	5	4	2	1	1	1	1	0	1	2	1	1	1	1	1	1	1	1	1	1	1	1	1	1	1	1	1	1	0			2	27	1
"67m"	2015-09-01	5	5	4	2	1	1	1	0	1	1	2	1	2	1	1	0	1	1	1	1	1	1	1	1	1	1	1	1	1	1				27	0
"67s"	2015-09-01	5	5	4	2	1	1	1	1	0	1	2	1	3	1	1	0	1	1	1	1	1	1	1	1	1	1	1	1	1	1			1	27	0
"68g"	2015-09-01	5	2	1	1	1	0	1	1	0	1	2	0	1	1	1	1	1	0	0	1		0	0	1	1	1	0	1	1	1			10	24	1
"68m"	2015-09-01	5	2	1	1	1	0	1	1	0	1	2	0	2	1	1	0	1	0	0	1		0	0	1	1	1	0	1	1	1			1	24	0
"69g"	2015-09-01	5	2	1	2	1	0	0	0	1	1	2	1	1	1	1	1	0	0	1	1		0	0	1	0	0	1	1	1	1				25	1
"69m"	2015-09-01	5	2	1	2	1	0	0	1	0	1	2	1	2	1	1	0	0	0	1	1		0	0	1	1	0	1	1	1	1			1	25	0
"70g"	2015-09-01	5	4	6	3	1	1	0	1	0	1	2	1	1	1	1	1	0	0	0	1		0	0	1	1	0	0	1	1	1			1	30	1
"70m"	2015-09-01	5	4	6	3	1	1	0	1	0	1	2	1	2	1	1	0	0	0	0	1		0	0	1	1	0	0	1	1	1			1	30	0
"70s"	2015-09-01	5	4	6	3	1	1	0	0	1	1	2	1	3	1	1	0	0	0	0	1		0	0	1	1	0	0	1	1	0				30	0
"71s"	2015-09-02	5	4	6	4	1	0	0	1	0	1	2	1	3	1	1	1	1	0	0	1		0	0	1	0	1	0	1	1	1			15	35	1
"72s"	2015-09-03	5	4	6	3	1	1	0	0	1	1	2	1	3	1	1	1	0	0	0	1		0	0	1	1	1	1	1	1	0				32	1
"73s"	2015-09-02	5	4	6	3	1	1	1	0	1	1	2	1	3	1	1	1	1	1	1	1	1	1	1	1	0	1	1	1	1	0				30	1
"74g"	2015-09-02	5	2	1	3	2	0	0	1	0	1	2	1	1	2	1	1	1	0	1	1	1	0	1	1	1	0	0	1	1	1			9	30	1
"74m"	2015-09-02	5	2	1	3	2	0	0	1	0	1	2	1	2	2	1	0	1	0	0	1	1	0	1	1	1	0	0	1	1	1			12	30	0
"75g"	2015-09-02	5	3	4	3	2	1	1	1	1	1	2	1	1	1	1	1	1	1	1	1	2	1	0	1	1	1	1	1	1	1			2	30	1
"75m"	2015-09-02	5	3	4	3	1	1	1	1	1	1	2	1	2	1	1	0	1	1	1	1	2	1	0	1	1	1	1	1	1	1			1	30	0
"75s"	2015-09-02	5	3	4	3	1	1	1	1	1	1	2	1	3	1	1	0	1	1	1	1	2	1	0	1	1	1	1	1	1	1			1	30	0
"76g"	2015-09-03	5	3	4	3	1	1	0	1	1	1	2	0	1	1	1	1	0	0	0	0	3	0	0	1	0	0	0	1	0	1			1	30	1
"76m"	2015-09-03	5	3	4	3	1	1	0	1	1	1	2	0	2	1	1	0	0	0	0	0	3	0	0	1	0	0	0	1	0	1			1	30	0
"76s"	2015-09-09	5	3	4	4	1	0	0	1	0	1	2	1	3	1	1	0	0	0	0	1		0	1	1	1	0	0	1	1	0			3	37	0
"77g"	2015-09-03	5	3	4	3	2	1	1	0	1	1	2	1	1	2	1	1	1	0	1	1	3	0	0	1	1	1	1	1	1	0				32	1
"77m"	2015-09-03	5	3	4	3	2	1	1	1	1	1	2	1	2	2	1	0	1	0	1	1	3	0	0	1	1	1	1	1	1	1			5	32	0
"77s"	2015-09-03	5	3	4	3	2	1	1	1	1	1	2	1	3	2	1	0	1	0	1	1	3	0	0	1	1	1	1	1	1	1			2	32	0
"78g"	2015-09-03	5	2	1	2	1	0	0	1	0	1	2	1	1	2	1	1	0	0	1	1		0	0	1	0	0	1	1	1	1			15	27	1
"78m"	2015-09-03	5	2	1	2	1	0	0	0	0	1	2	1	2	2	1	0	0	0	1	1		0	0	1	0	0	1	1	1	1				27	0
"79g"	2015-09-03	5	4	6	3	1	0	1	0	0	0	2	1	1	1	1	1	1	0	1	1		0	0	0	0	1	0	1	1	0				31	1
"79m"	2015-09-03	5	4	6	3	1	0	1	1	0	0	2	1	2	1	1	0	1	0	1	1		0	0	0	0	1	0	1	1	1			1	31	0
"79s"	2015-09-03	5	4	6	3	1	0	1	1	0	0	2	1	3	1	1	0	1	0	1	1		0	0	0	0	1	0	1	1	1			3	31	0
"80g"	2015-09-03	5	3	4	3	1	1	0	1	1	1	2	1	1	1	1	1	0	0	0	1	2	0	0	1	1	1	0	1	0	0			2	33	1
"80m"	2015-09-03	5	3	4	3	1	1	0	1	1	1	2	1	2	1	1	0	0	0	0	1	2	0	0	1	1	1	0	1	0	1			15	33	0
"80s"	2015-09-03	5	3	4	3	1	1	0	1	1	1	2	1	3	1	1	0	0	0	0	1	2	0	0	1	1	1	0	1	0	1			1	33	0
"81s"	2015-09-04	5	2	1	3	1	1	1	0	0	1	2	1	3	2	1	1	1	0	0	1		0	0	1	0	0	0	1	1	0				30	1
"82s"	2015-09-04	5	4	6	3	1	0	1	1	0	0	2	1	3	2	1	1	0	0	1	1	1	0	1	0	0	0	0	1	1	1			9	33	1
"83s"	2015-09-04	5	4	6	3	1	0	1	1	0	1	2	1	3	2	1	1	1	0	0	1		0	1	1	0	1	0	1	1	1			2	31	1
"84g"	2015-09-04	5	5	4	4	2	0	1	1	0	1	2	1	1	1	1	1	1	0	0	1	1	0	0	1	0	0	0	1	1	1			11	35	1
"84m"	2015-09-04	5	5	4	4	2	0	1	1	0	0	2	1	2	1	1	0	1	0	0	1	1	0	0	0	0	0	0	1	1	0			12	35	0
"84s"	2015-09-04	5	5	4	4	2	0	1	1	0	1	2	1	3	1	1	0	1	0	0	1	1	0	0	1	0	0	0	1	1	1			15	35	0
"85g"	2015-09-04	5	3	4	4	2	1	0	0	0	1	2	1	1	2	1	1	0	0	0	1		0	0	1	0	1	1	1	1	0				38	1
"85p"	2015-09-04	5	3	4	4	2	1	0	0	0	1	2	1	2	2	1	0	0	0	0	1		0	0	1	0	1	0	1	1	0				38	0
"85s"	2015-09-04	5	3	4	4	2	1	0	0	1	1	2	1	3	2	1	0	0	0	0	1		0	0	1	0	1	1	1	1	0				38	0
"86g"	2015-09-07	5	4	6	2	1	0	1	0	1	1	2	1	1	1	1	1	1	0	1	0	1	0	0	1	0	0	0	1	0	1				29	1
"86m"	2015-09-07	5	4	6	2	1	0	1	1	1	1	2	1	2	1	1	0	1	0	1	0	1	0	0	1	0	0	0	1	0	1			3	29	0
"86s"	2015-09-07	5	4	6	2	1	0	1	0	0	1	2	1	3	1	1	0	1	0	1	0	1	0	0	1	0	0	0	1	0	1				29	0
"87g"	2015-09-07	5	2	1	1	1	1	0	0	0	1	2	1	1	2	1	1	0	0	0	1		0	0	1	0	0	0	1	1	1				24	1
"87m"	2015-09-07	5	2	1	1	1	1	0	1	0	1	2	1	2	2	1	0	0	0	0	1		0	0	1	0	0	0	1	1	1			1	24	0
"88g"	2015-09-07	5	4	6	3	1	0	1	1	0	1	2	1	1	1	1	1	1	0	0	1		0	1	1	0	0	0	1	1	1			2	33	1
"88m"	2015-09-07	5	4	6	3	1	0	1	0	0	1	2	1	2	1	1	0	1	0	0	1		0	1	1	0	0	0	1	1	0				33	0
"88s"	2015-09-07	5	4	6	3	1	0	1	0	0	1	2	1	3	1	1	0	1	0	0	1		0	1	1	0	0	0	1	1	0				33	0
"89g"	2015-09-07	5	5	4	4	2	1	1	0	1	1	2	1	1	1	1	1	1	0	0	1	1	0	1	1	0	1	1	1	1	0				35	1
"89m"	2015-09-07	5	5	4	4	2	1	1	1	1	1	2	1	2	1	1	0	1	0	0	1	1	0	1	1	0	1	1	1	1	1			4	35	0
"89s"	2015-09-07	5	5	4	4	2	1	1	1	1	1	2	1	3	1	1	0	1	0	0	1	1	0	1	1	0	1	1	1	1	1			11	35	0
"90s"	2015-09-07	5	4	6	3	1	0	0	0	0	1	2	1	3	1	1	1	1	0	1	1		0	1	1	0	1	0	1	0	0				31	1
"91g"	2015-09-08	5	2	1	4	2	0	1	1	1	1	2	1	1	1	1	1	1	0	1	1	1	0	1	1	0	1	1	1	1	1			2	38	1
"91m"	2015-09-08	5	2	1	4	2	0	1	1	1	1	2	1	2	1	1	0	1	0	1	1	1	0	1	1	0	1	1	1	1	1			2	38	0
"91s"	2015-09-08	5	2	1	4	2	0	1	1	1	0	2	1	3	1	1	0	1	0	1	1	1	0	1	0	0	1	1	1	1	1			2	38	0
"92g"	2015-09-08	5	3	7	4	2	0	1	0	0	1	2	1	1	1	1	1	1	0	0	1		0	0	1	0	0	0	1	1	1				39	1
"92m"	2015-09-08	5	3	7	4	2	1	1	0	0	1	2	1	2	1	1	0	1	0	0	1		0	0	1	0	1	1	1	1	0				39	0
"93g"	2015-09-08	5	2	1	1	1	1	1	1	0	1	1	0	1	1	1	1	0	1	0	1		1	0	1	0	1	0	1	0	1			2	23	1
"93m"	2015-09-08	5	2	1	1	1	0	1	1	0	1	1	0	2	1	1	0	0	1	0	1		1	0	1	0	1	0	1	1	1			1	23	0
"93s"	2015-09-08	5	2	1	1	1	0	1	0	0	1	1	0	3	1	1	0	0	1	0	1		1	0	1	0	1	0	1	0	0				23	0
"94g"	2015-09-08	5	5	7	4	2	0	0	1	1	1	2	0	1	1	1	1	1	0	0	0	3	0	1	1	1	0	0	1	0	1			1	38	1
"94m"	2015-09-08	5	5	7	4	2	0	0	1	1	1	2	0	2	1	1	0	1	0	0	0	3	0	1	1	1	0	0	1	0	1			2	38	0
"95g"	2015-09-08	5	5	7	4	1	0	1	1	1	1	2	1	1	1	1	1	1	1	1	1	1	1	0	1	1	0	0	1	0	1			1	35	1
"95m"	2015-09-08	5	5	7	4	1	0	1	1	1	1	2	1	2	1	1	0	1	1	1	1	1	1	0	1	1	0	0	1	0	1			2	35	0
"96g"	2015-09-09	5	2	7	2	2	0	1	1	0	1	2	1	1	1	1	1	0	0	1	1		0	1	1	0	0	0	1	0	1			11	29	1
"96m"	2015-09-09	5	2	7	2	2	0	1	1	0	1	2	1	2	1	1	0	0	0	1	1		0	1	1	0	0	0	1	0	1			2	29	0
"96s"	2015-09-09	5	2	7	2	2	0	1	0	0	1	2	1	3	1	1	0	0	0	1	1		0	1	1	0	0	0	1	0	0				29	0
"97g"	2015-09-09	5	5	7	4	2	0	1	0	0	1	2	1	1	1	1	1	0	0	1	1		0	0	1	0	0	0	1	0	0				39	1
"97m"	2015-09-09	5	5	7	4	2	0	1	0	0	1	2	1	2	1	1	0	0	0	1	1		0	0	1	0	0	0	1	0	1				39	0
"97s"	2015-09-09	5	5	7	4	2	0	1	1	0	1	2	1	3	1	1	0	0	0	1	1		0	0	1	0	0	0	1	0	1			2	39	0
"99s"	2015-09-09	5	3	4	2	1	0	1	1	0	1	1	1	3	2	1	1	1	0	1	1		0	0	1	1	0	0	1	1	1			5	29	1
"100s	2015-09-09	5	3	4	3	1	1	1	0	1	1	2	1	3	1	1	1	1	0	1	1	1	0	1	1	0	1	1	1	1	0				31	1
"101s	2015-09-09	5	3	4	4	2	1	0	1	0	1	2	1	3	1	1	1	1	0	0	1		0	1	1	1	0	0	1	1	1			15	41	1
"102s	2015-09-09	5	4	6	2	1	1	0	0	1	1	2	1	3	2	1	1	0	0	0	1	3	0	0	1	0	1	1	1	1	0				27	1
"103s	2015-09-10	5	4	6	3	1	0	1	0	0	1	2	1	3	2	1	1	1	0	1	1		0	0	1	0	1	1	1	1	0				31	1
"104s	2015-09-10	5	4	6	4	1	0	1	1	0	1	2	1	3	1	1	1	1	0	1	1		0	1	1	1	0	0	1	1	1			15	35	1
"105s	2015-09-10	5	4	6	2	1	0	0	1	0	1	2	0	3	1	1	1	0	0	0	0		0	0	1	1	0	0	1	1	1			15	25	1
"106s	2015-09-10	5	4	6	3	1	1	1	0	1	1	2	1	3	1	1	1	1	0	1	1	3	0	1	1	0	1	1	1	1	0				30	1
"107s	2015-09-10	5	4	6	2	1	0	0	1	0	1	2	0	3	2	1	1	1	0	1	1		0	1	1	1	0	0	1	1	1			1	26	1
"108s	2015-09-10	5	4	6	3	1	0	0	1	0	1	2	1	3	1	1	1	1	0	1	1		0	0	1	1	0	0	1	1	1			4	30	1
"109s	2015-09-10	5	4	6	3	1	1	0	0	0	1	2	1	3	2	1	1	0	0	1	1		0	0	1	0	1	1	1	1	0				31	1
"110s	2015-09-10	5	4	6	2	1	1	0	0	0	1	2	1	3	1	1	1	1	0	0	1		0	1	1	0	1	1	1	1	0				27	1
"111g	2015-09-11	7	2	3	4	3	0	1	1	0	1	2	1	1	1	9	1	1	1	1	1	1	1	0	0	1			1	0	1			15	45	1
"111m	2015-09-11	7	2	3	4	3	0	1	1	0	1	2	1	2	1	9	0	1	1	1	1	1	1	0	0	1			1	0	0			1	45	0
"112g	2015-09-11	7	1	3	3	2	0	1	1	0	1	2	1	1	2	9	1	1	0	1	1	3	0	0	0	1			1	0	1			2	30	1
"112m	2015-09-11	7	1	3	3	3	0	1	1	0	1	2	1	2	2	9	0	1	0	1	1	3	0	0	0	0			1	0	0			3	30	0
"113g	2015-09-11	7	2	3	2	2	0	1	1	0	1	2	1	1	2	9	1	1	1	1	1		1	1	1	0			1	1	1			6	28	1
"113m	2015-09-11	7	2	3	2	2	1	1	0	0	1	2	1	2	2	9	0	1	1	1	1		1	1	1	0			1	1	1				28	0
"114g	2015-09-11	7	2	3	3	2	0	1	1	0	1	2	1	1	1	9	1	1	0	0	1	3	0	1	1	0			1	0	1			2	34	1
"114m	2015-09-11	7	2	3	3	2	0	1	1	0	1	2	1	2	1	9	0	1	0	0	1	3	0	1	1	0			1	0	1			15	34	0
"115g	2015-09-11	7	1	3	1	1	1	0	0	1	1	2	0	1	2	9	1	1	0	1	1		0	0	1	0			1	1	0				23	1
"115m	2015-09-11	7	1	3	1	1	1	0	0	1	1	2	0	2	2	9	0	1	0	1	1		0	0	1	0			1	1	0				23	0
"116g	2015-09-14	7	1	3	1	1	0	1	0	0	1	1	1	1	1	9	1	1	1	1	1		1	0	1	0			1	1	0				22	1
"116m	2015-09-14	7	1	3	1	1	0	1	1	0	1	1	1	2	1	9	0	1	1	1	1		1	0	1	0			1	1	1			3	22	0
"117g	2015-09-14	7	2	3	1	1	0	0	0	1	1	1	1	1	1	9	1	1	1	1	1	1	1	1	1	0			1	1	0				24	1
"117m	2015-09-14	7	2	3	1	1	0	0	1	1	1	1	1	2	1	9	0	1	1	1	1	1	1	1	1	0			1	1	0			12	24	0
"118g	2015-09-14	7	2	3	2	1	1	1	0	1	0	2	1	1	1	9	1	1	0	0	1		0	0	1	0			1	1	1				26	1
"118m	2015-09-14	7	2	3	2	1	1	1	0	1	0	2	1	2	1	9	0	1	0	0	1		0	0	1	0			1	1	0				26	0
"119g	2015-09-14	7	2	3	3	3	1	1	0	1	1	1	1	1	1	9	1	0	0	1	1	1	0	0	1	0			1	1	0				30	1
"119m	2015-09-14	7	2	3	3	3	1	1	0	1	1	1	1	2	1	9	0	0	0	1	1	1	0	0	1	0			1	1	0				30	0
"120g	2015-09-14	7	1	3	2	2	1	1	0	1	0	2	1	1	2	9	1	1	1	1	1	1	1	0	1	0			1	0	0				27	1
"120m	2015-09-14	7	1	3	2	2	1	1	0	1	0	2	1	2	2	9	0	1	1	1	1	1	1	0	1	0			1	0	0				27	0
"121g	2015-09-14	7	2	3	3	3	1	0	0	1	1	2	1	1	1	9	1	0	0	0	1		0	1	1	0			1	1	0				30	1
"121m	2015-09-14	7	2	3	3	3	1	0	0	1	1	2	1	2	1	9	0	0	0	0	1		0	1	1	0			1	1	1				30	0
"122g	2015-09-16	6	2	1	2	1	0	1	1	0	0	2	0	1	2	4	1	0	1	0	1		1	0	0	1	0	0	1	0	1			1	27	1
"122m	2015-09-16	6	2	1	2	1	0	1	1	0	0	2	0	2	2	4	0	0	0	0	1		0	0	0	1	0	0	1	0	1			2	27	0
"123g	2015-09-16	6	2	1	2	1	0	1	1	1	0	2	1	1	2	4	1	1	0	0	1	1	0	0	0	1	1	1	1	0	1			2	27	1
"123m	2015-09-15	6	2	1	2	1	0	1	1	1	0	2	1	2	2	4	0	1	0	0	1	1	0	0	0	1	1	1	1	0	1			1	27	0
"124g	2015-09-15	6	2	1	4	3	0	1	1	1	1	2	0	1	1	4	1	1	0	0	1	1	0	0	1	1	1	1	1	0	1			2	35	1
"124m	2015-09-15	6	2	1	4	3	0	1	1	1	1	2	0	2	1	4	0	1	0	0	1	1	0	0	1	1	1	1	1	0	1			3	35	0
"125g	2015-09-14	6	5	4	4	3	1	1	1	0	1	2	1	1	1	4	1	1	0	1	1		0	1	1	0	0	1	1	1	1			1	40	1
"125m	2015-09-15	6	5	4	4	3	1	1	1	0	1	2	1	2	1	4	0	1	0	1	1		0	1	1	0	0	0	1	1	1			2	40	0
"125s	2015-09-15	6	5	4	4	3	1	1	1	0	1	2	1	3	1	4	0	1	0	1	1		0	1	1	0	0	0	1	0	0			14	40	0
"126g	2015-09-15	6	3	4	2	1	0	0	1	0	0	2	1	1	1	4	1	0	0	1	1		0	1	0	1	0	0	1	1	1			1	28	1
"126m	2015-09-15	6	3	4	2	1	0	0	0	1	0	2	1	2	1	4	0	0	0	1	1		0	1	0	1	0	0	1	1	1				28	0
"126s	2015-09-15	6	3	4	2	1	0	0	1	0	0	2	1	3	1	4	0	0	0	1	1		0	1	0	1	0	1	1	1	1			2	28	0
"127g	2015-09-15	6	2	1	2	1	0	1	1	0	0	2	1	1	2	4	1	1	0	1	1		0	1	0	0	0	1	1	1	1			1	28	1
"127m	2015-09-15	6	2	1	2	1	0	1	1	0	0	2	1	2	2	4	0	1	0	1	1		0	1	0	0	0	0	1	1	1			1	28	0
"127s	2015-09-15	6	2	1	2	1	0	1	1	0	1	2	1	3	1	4	0	1	0	1	1		0	1	1	0	0	0	1	1	1			2	28	0
"128s	2015-09-15	6	2	1	3	1	1	1	1	1	1	2	1	3	1	4	1	1	0	1	1	1	0	0	1	0	1	0	1	1	1			3	30	1
"129g	2015-09-16	8	4	6	2	1	0	0	1	0	1	1	0	1	1	7	1	1	0	0	1		0	0	1	1	0	0	1	1	1			2	29	1
"129m	2015-09-16	8	4	6	2	1	0	0	0	0	1	1	0	2	1	7	0	1	0	0	1		0	0	1	1	0	0	1	1	0				29	0
"129s	2015-09-16	8	4	6	2	1	0	0	1	0	1	1	0	3	1	7	0	1	0	0	1		0	0	1	1	0	0	1	1	1			2	29	0
"130g	2015-09-16	8	3	4	3	1	1	0	1	0	1	2	1	1	2	7	1	1	0	1	1		0	0	1	0	0	0	1	1	1			1	30	1
"130m	2015-09-16	8	3	4	3	1	1	0	1	0	1	2	1	2	2	7	0	1	0	1	1		0	0	1	0	0	0	1	1	1			3	30	0
"130s	2015-09-16	8	3	4	3	1	1	0	0	0	1	2	1	3	2	7	0	1	0	1	1		0	0	1	0	0	0	1	1	0				30	0
"131g	2015-09-16	8	2	1	1	1	0	0	1	0	1	2	1	1	1	7	1	1	1	1	1		1	1	1	1	0	1	1	0	1			3	23	1
"131m	2015-09-16	8	2	1	1	1	0	0	1	0	1	2	1	2	1	7	0	1	1	1	1		1	1	1	1	0	0	1	0	1			1	23	0
"131s	2015-09-16	8	2	1	1	1	0	0	1	0	1	2	1	3	1	7	0	1	1	1	1		1	1	1	1	0	0	1	0	1			2	23	0
"132g	2015-09-16	8	2	1	3	1	1	0	1	0	1	1	1	1	1	7	1	1	1	1	1		1	0	1	0	0	0	1	1	1			3	31	1
"132m	2015-09-16	8	2	1	3	1	1	0	1	0	1	1	1	2	1	7	0	1	1	1	1		1	0	1	0	0	0	1	1	1			1	31	0
"132s	2015-09-16	8	2	1	3	2	1	0	0	0	1	1	1	3	1	7	0	1	1	1	1		1	0	1	0	0	0	1	1	0				31	0
"133g	2015-09-16	8	5	4	4	3	0	0	1	0	1	2	1	1	2	7	1	1	0	0	1		0	1	1	0	0	0	1	1	1			1	40	1
"133m	2015-09-16	8	5	4	4	3	0	0	1	0	1	2	1	2	2	7	0	1	0	0	1		0	1	1	0	0	0	1	1	1			8	40	0
"133s	2015-09-16	8	5	4	4	3	0	0	1	0	1	2	1	3	2	7	0	1	0	0	1		0	1	1	0	0	0	1	1	1			1	40	0
"134g	2015-09-17	8	5	4	4	2	1	1	0	1	1	1	1	1	1	7	1	1	0	1	1	1	0	0	1	1	1	1	1	1	0				39	1
"134m	2015-09-17	8	5	4	4	2	1	1	1	1	1	1	1	2	1	7	0	1	0	1	1	1	0	0	1	1	1	1	1	1	1			15	39	0
"134s	2015-09-17	8	5	4	4	2	1	1	1	1	1	1	1	3	1	7	0	1	0	1	1	1	0	0	1	1	1	1	1	1	1			15	39	0
"135g	2015-09-17	8	2	1	3	3	0	1	0	0	1	2	0	1	2	7	1	1	1	1	1		1	0	1	1	0	0	1	1	0				30	1
"135m	2015-09-17	8	2	1	3	3	0	1	1	0	0	2	0	2	2	7	0	1	1	1	1		1	0	0	1	0	0	1	1	1			14	30	0
"136g	2015-09-17	8	4	6	3	1	0	1	1	0	0	2	0	1	1	7	1	1	0	1	1		0	1	0	0	0	0	1	1	1			9	30	1
"136m	2015-09-17	8	4	6	3	1	0	1	1	0	0	2	0	2	1	7	0	1	0	1	1		0	1	0	0	0	0	1	1	1			15	30	0
"136s	2015-09-17	8	4	6	3	1	0	1	0	0	0	2	0	3	1	7	0	1	0	1	1		0	1	0	0	0	0	1	1	0				30	0
"137s	2015-09-17	8	4	6	2	1	0	0	0	0	0	2	0	3	2	7	1	0	0	0	1		0	1	0	0	1	1	1	1	0				28	1
"138s	2015-09-17	8	4	6	2	1	0	1	1	0	1	2	1	3	2	7	1	1	0	1	1		0	1	1	1	1	0	1	1	0			1	25	1
"139s	2015-09-18	8	4	6	2	1	0	0	1	0	1	2	1	3	1	7	1	1	0	0	1		0	1	1	1	0	0	1	1	0			2	27	1
"140s	2015-09-18	8	4	6	2	1	0	1	0	0	1	2	1	3	2	7	1	0	0	1	1		0	1	1	0	1	1	1	1	0				26	1
"141s	2015-09-18	8	4	6	2	1	0	1	0	1	1	2	1	3	1	7	1	1	0	1	1	1	0	0	1	0	1	1	1	1	0				27	1
"142s	2015-09-18	8	4	6	3	1	0	0	1	1	1	2	1	3	1	7	1	1	0	1	1	3	0	0	1	0	0	0	1	1	1			2	30	1
"143s	2015-09-18	8	3	4	4	1	1	1	0	1	1	2	1	3	1	7	1	1	0	1	1	2	0	1	1	0	1	1	1	1	0				35	1
"144s	2015-09-21	8	4	6	3	1	1	1	1	1	1	2	1	3	1	7	1	1	1	1	1	1	1	0	1	0	1	1	1	1	0			1	30	1
"145g	2015-09-21	8	2	1	1	1	1	0	0	1	1	2	0	1	1	7	1	1	0	1	1	1	0	1	1	1	1	1	1	1	0				24	1
"145m	2015-09-21	8	2	1	1	3	1	1	0	1	1	2	0	2	1	7	0	1	0	1	1	1	0	1	1	1	1	1	1	1	0				34	0
"146g	2015-09-21	8	2	1	3	3	1	1	0	1	1	1	1	1	1	7	1	1	1	1	1	1	1	0	1	0	1	1	1	1	0				34	1
"146m	2015-09-21	8	2	1	3	3	1	1	0	1	1	1	1	2	1	7	0	1	1	1	1	1	1	0	1	0	1	1	1	1	0				34	0
"147g	2015-09-21	8	2	1	3	3	1	1	0	1	1	2	1	1	1	7	1	1	0	1	1		0	0	1	0	1	1	1	1	0				30	1
"147m	2015-09-21	8	2	1	3	3	1	1	0	1	1	2	1	2	1	7	0	1	0	1	1		0	0	1	0	1	1	1	1	0				30	0
"148g	2015-09-22	9	2	1	1	2	1	1	0	1	0	1	1	1	1	8	1	1	0	1	1	3	0	1	0	0	1	1	1	1	0				22	1
"148m	2015-09-22	9	2	1	1	2	1	1	0	1	0	1	1	2	1	8	0	1	0	1	1	3	0	1	0	0	1	1	1	1	0				22	0
"149g	2015-09-22	9	2	1	2	1	0	1	1	1	0	2	1	1	2	8	1	1	0	1	1	3	0	0	0	1	1	1	1	1	1			1	27	1
"149m	2015-09-22	9	2	1	2	1	0	1	1	1	0	2	1	2	2	8	0	1	0	1	1	3	0	0	0	1	1	1	1	1	1			2	27	0
"149s	2015-09-22	9	2	1	2	1	0	1	1	1	0	2	1	3	2	8	0	1	0	1	1	3	0	0	0	1	1	1	1	1	1			1	27	0
"150g	2015-09-22	9	3	4	3	1	0	0	1	1	1	1	1	1	1	8	1	0	0	1	1	1	0	1	1	1	0	0	1	0	1			1	33	1
"150m	2015-09-22	9	3	4	3	1	0	0	1	1	1	1	1	2	1	8	0	0	0	1	1	1	0	1	1	1	0	0	1	0	1			2	33	0
"150s	2015-09-22	9	3	4	3	1	0	0	0	1	1	1	1	3	1	8	0	0	0	1	1	1	0	0	1	1	0	0	1	0	0				33	0
"151g	2015-09-22	9	2	1	2	1	0	1	1	1	1	2	0	1	1	8	1	0	0	0	1	2	0	1	1	0	0	0	1	0	1			1	29	1
"151m	2015-09-22	9	2	1	2	2	0	1	1	1	1	2	0	2	1	8	0	0	0	0	1	2	0	1	1	0	0	0	1	0	1			1	29	0
"151s	2015-09-22	9	2	1	2	2	0	1	1	1	1	2	0	3	1	8	0	0	0	0	1	2	0	1	1	0	0	0	1	0	1			2	29	0
"152g	2015-09-23	9	2	1	3	2	0	1	1	0	1	1	0	1	1	8	1	0	0	0	1		0	0	1	0	1	1	1	0	1			1	33	1
"152m	2015-09-23	9	2	1	3	2	0	1	1	0	1	1	0	2	1	8	0	0	0	0	1		0	0	1	0	1	1	1	0	0			2	33	0
"153g	2015-09-23	9	2	1	3	2	0	1	1	1	1	2	0	1	1	8	1	0	0	0	1	1	0	0	1	0	1	1	1	0	1			1	34	1
"153m	2015-09-23	9	2	1	3	2	0	1	1	1	1	2	0	2	1	8	0	0	0	0	1	1	0	0	1	0	1	1	1	0	1			15	34	0
"154s	2015-09-23	9	4	6	2	1	0	0	1	0	1	2	0	3	1	8	1	0	0	0	0		0	0	1	0	0	0	0	1	1			2	28	1
"155g	2015-09-23	9	4	6	3	1	0	1	1	0	1	2	0	1	1	8	1	1	0	1	1		0	1	1	1	0	0	1	1	0			2	30	1
"155m	2015-09-23	9	4	6	3	1	0	1	1	0	1	2	0	2	1	8	0	1	0	1	1		0	1	1	1	0	0	1	1	1			3	30	0
"155s	2015-09-23	9	4	6	3	1	0	1	1	0	1	2	0	3	1	8	0	1	0	1	1		0	1	1	1	0	0	1	1	1			2	30	0
"156g	2015-09-23	9	5	4	4	2	1	1	0	0	1	2	1	1	1	8	1	1	1	0	1		1	0	1	1	0	0	1	0	0				35	1
"156m	2015-09-23	9	5	4	4	2	1	1	1	0	1	2	1	2	1	8	0	1	1	0	1		1	0	1	1	0	0	1	0	1			15	35	0
"156s	2015-09-23	9	5	4	4	2	1	1	1	0	1	2	1	3	1	8	0	1	1	0	1		1	0	1	1	0	0	1	0	0			2	35	0
"157s	2015-09-23	9	4	6	3	1	0	1	1	0	0	2	1	3	1	8	1	1	0	1	1		0	1	0	1	0	0	1	1	1			2	30	1
"158s	2015-09-24	9	4	6	3	1	0	1	1	0	0	2	1	3	2	8	1	1	0	1	1		0	0	0	0	0	0	1	1	1			1	31	1
"159s	2015-09-24	9	4	6	2	1	1	1	0	0	0	2	1	3	1	8	1	0	0	1	1		0	0	0	0	0	0	1	1	0				25	1
"160s	2015-09-24	9	4	6	2	1	0	1	0	1	0	2	1	3	1	8	1	1	0	1	1	1	0	0	0	0	1	1	1	1	0				28	1
"161s	2015-09-24	9	4	6	2	1	0	1	1	0	1	2	1	3	1	8	1	1	0	1	1		0	0	1	0	0	0	1	1	1			15	29	1
"162s	2015-09-24	9	4	6	3	1	1	1	0	0	1	2	1	3	1	8	1	1	0	1	1		0	1	1	0	0	0	1	1	0				30	1
"163g	2015-09-24	9	4	6	3	1	0	0	1	0	1	2	1	1	1	8	1	1	0	1	1		0	1	1	1	0	0	1	1	1			1	32	1
"163m	2015-09-24	9	4	6	4	1	0	0	1	0	1	2	1	2	1	8	0	1	0	1	1		0	1	1	1	1	1	1	1	1			1	38	0
"163s	2015-09-24	9	4	6	4	1	1	0	0	0	1	2	1	3	1	8	0	1	0	1	1		0	1	1	1	0	0	1	1	0				38	0
"164s	2015-09-24	9	5	4	3	2	1	0	0	0	1	2	1	3	1	8	1	0	0	1	1		0	1	1	0	0	0	1	1	0				30	1
"165s	2015-09-24	9	4	6	3	1	1	0	0	0	1	2	1	3	1	8	1	0	0	1	1		0	1	1	0	0	0	1	1	1				30	1
"166g	2015-09-25	10	2	1	4	3	1	0	1	1	0	2	1	1	1	6	1	1	0	1	1	1	0	1	0	0	0	0	1	1	1			2	39	1
"166m	2015-09-25	10	2	1	2	2	0	1	1	1	0	2	1	2	1	6	0	1	0	1	1	1	0	1	0	0	0	0	1	1	1			2	29	0
"166s	2015-09-25	10	2	1	2	2	0	0	1	1	0	2	1	3	1	6	0	1	0	1	1	2	0	0	0	0	0	0	1	1	1			1	29	0
"167g	2015-09-25	10	5	4	4	2	0	1	1	1	0	2	1	1	1	6	1	1	0	1	1	1	0	0	0	1	0	0	0	0	1			2	35	1
"167m	2015-09-25	10	5	4	1	2	0	0	1	1	0	2	1	2	1	6	0	1	1	1	1	1	1	0	0	1	0	0	1	1	1			1	35	0
"168g	2015-09-25	10	5	4	3	1	1	0	1	0	1	2	0	1	1	6	1	0	0	0	0		0	1	1	0	0	0	1	0	1			4	34	1
"168m	2015-09-25	10	5	4	3	1	1	0	1	0	1	2	0	2	1	6	0	0	0	0	0		0	1	1	0	0	0	1	0	1			1	34	0
"168s	2015-09-25	10	5	4	3	1	1	0	1	0	1	2	0	3	1	6	0	0	0	0	0		0	1	1	0	0	0	1	0	1			15	34	0
"169g	2015-09-25	10	2	7	2	1	0	0	0	0	1	2	1	1	2	6	1	0	0	0	1		0	0	1	0	1	1	0	0	0				27	1
"169m	2015-09-25	10	2	7	2	1	0	0	1	0	0	2	1	2	2	6	0	0	0	0	1		0	0	0	0	0	0	0	0	1			15	27	0
"169s	2015-09-25	10	2	7	2	1	0	0	0	0	0	2	1	3	2	6	0	0	0	0	1		0	0	0	0	0	0	0	0	1				27	0
"170g	2015-09-25	5	3	4	4	2	1	0	0	0	1	2	1	1	2	1	1	0	0	0	1		0	0	1	1	0	0	1	1	0				38	1
"170m	2015-09-25	5	3	4	1	2	0	0	0	0	1	2	1	2	2	1	0	0	0	1	1		0	0	1	1	0	0	1	0	1				38	0
"170s	2015-09-25	5	3	4	1	2	0	0	0	0	1	2	1	3	2	1	0	0	0	1	1		0	0	1	1	0	0	1	1	1				38	0
"171g	2015-09-28	10	2	1	3	2	1	1	1	0	1	2	0	1	2	6	1	1	1	1	1		1	1	1	1	0	0	1	1	1			9	34	1
"171m	2015-09-28	10	2	1	3	2	1	1	0	0	1	2	0	2	2	6	0	1	1	1	1		1	1	1	1	0	0	1	1	0				34	0
"172g	2015-09-28	10	2	7	2	1	0	0	1	0	0	2	0	1	2	6	1	0	0	0	1		0	1	0	1	0	0	1	1	1			2	27	1
"172m	2015-09-28	10	2	7	2	1	0	0	1	0	0	2	0	2	2	6	0	0	0	0	1		0	1	0	1	0	0	1	1	1			1	27	0
"172s	2015-09-28	10	2	7	2	1	0	0	0	0	0	2	0	3	2	6	0	0	0	0	1		0	1	0	1	0	0	1	1	1				27	0
"173g	2015-09-28	10	5	7	4	2	0	0	0	0	0	2	0	1	1	6	1	0	0	0	1		0	1	0	0	0	0	1	1	0				35	1
"173m	2015-09-28	10	5	7	4	2	0	0	1	0	1	2	0	2	1	6	0	0	0	0	1		0	1	1	0	0	0	1	1	1			1	35	0
"173s	2015-09-28	10	5	7	4	2	0	0	1	0	1	2	0	3	1	6	0	0	0	0	1		0	1	1	0	0	0	1	1	1			2	35	0
"174s	2015-09-28	10	5	4	4	3	1	0	0	1	1	2	1	3	1	6	1	0	0	0	1	1	0	1	1	0	0	0	1	1	0				39	1
"175s	2015-09-28	10	2	1	2	1	0	1	1	1	1	1	1	3	1	6	1	1	0	1	1	1	0	1	1	0	0	0	0	1	0			2	25	1
"176g	2015-09-28	10	2	1	3	3	1	1	0	1	1	1	1	1	2	6	1	0	0	0	1	1	0	1	1	0	1	1	1	1	0				31	1
"176m	2015-09-28	10	2	1	3	3	1	1	0	1	1	2	1	2	2	6	0	0	0	0	1	1	0	1	1	0	1	1	1	1	0				31	0
"177g	2015-09-29	5	1	1	1	1	1	1	1	1	1	2	1	1	1	1	1	1	1	1	1	2	1	0	1	1	1	0	1	1	0			15	24	1
"177m	2015-09-29	5	1	1	1	1	1	1	0	1	1	2	1	2	1	1	0	1	1	1	1	2	1	0	1	1	1	0	1	1	0				24	0
"178g	2015-09-29	5	1	1	4	2	1	1	1	1	1	2	1	1	2	1	1	1	1	1	1	1	1	1	1	0	0	0	1	1	1			2	35	1
"178m	2015-09-29	5	1	1	4	2	1	1	0	1	1	2	1	2	2	1	0	1	1	1	1	1	1	1	1	0	0	0	1	1	0				35	0
"179g	2015-08-29	5	2	7	2	2	0	1	0	0	1	2	1	1	1	1	1	1	1	0	1		1	1	1	1	0	0	1	1	0				26	1
"179m	2015-08-29	5	2	7	2	2	0	1	0	0	1	2	1	2	1	1	0	1	1	0	1		1	1	1	1	0	0	1	1	0				26	0
"180g	2015-09-29	5	2	1	1	1	1	0	1	0	1	2	1	1	2	1	1	0	0	1	1		0	1	1	1	1	1	1	0	1			2	21	1
"180m	2015-09-29	5	2	1	1	1	1	0	0	0	1	2	1	2	2	1	0	0	0	1	1		0	1	1	1	1	1	1	0	1				21	0
"181g	2015-09-30	5	2	1	1	1	1	1	0	0	1	1	0	1	2	1	1	1	0	1	1		0	0	1	0	1	1	1	1	0				22	1
"181m	2015-09-30	5	2	1	1	1	1	1	1	0	1	1	0	2	2	1	0	1	0	1	1		0	0	1	0	1	1	1	1	1			15	22	0
"182g	2015-09-30	5	1	1	1	1	0	1	0	0	0	2	1	1	1	1	1	1	0	0	1		0	1	0	1	1	0	0	0	0				20	1
"182m	2015-09-30	5	1	1	1	1	0	1	1	0	1	2	1	2	1	1	0	1	0	0	1		0	1	1	1	1	0	0	0	1			2	20	0
"183g	2015-09-30	5	3	4	2	1	1	1	1	1	1	2	1	1	2	1	1	0	0	1	1	2	0	1	1	0	1	0	1	1	1			2	29	1
"183m	2015-09-30	5	3	4	2	1	1	1	1	1	1	2	1	2	2	1	0	0	0	1	1	2	0	1	1	0	1	0	1	1	1			11	29	0
"183s	2015-09-30	5	3	4	2	1	1	1	1	1	1	2	1	3	2	1	0	0	0	1	1	2	0	1	1	0	1	0	1	1	1			15	29	0
"184g	2015-09-30	5	3	4	3	1	0	0	0	0	1	2	1	1	1	1	1	0	0	0	1		0	1	1	0	0	0	1	1	0				30	1
"184m	2015-09-30	5	3	4	3	1	0	0	1	0	1	2	1	2	1	1	0	0	0	0	1		0	1	1	0	0	0	1	1	0			1	30	0
"184s	2015-09-30	5	3	4	3	1	0	0	0	0	1	2	1	3	2	1	0	0	0	0	1		0	1	1	0	0	0	1	1	0				30	0
"185g	2015-09-30	5	2	1	4	3	1	1	0	1	1	2	1	1	1	1	1	1	1	1	1	1	1	1	1	1	1	1	1	1	0				40	1
"185m	2015-09-30	5	2	1	4	3	1	1	0	1	1	2	1	2	1	1	0	1	1	1	1	1	1	1	1	1	1	1	1	1	0				40	0
"186g	2015-09-30	5	2	1	3	2	1	0	0	0	1	1	0	1	2	1	1	0	0	0	0		0	0	1	0	1	1	1	0	0				30	1
"186m	2015-09-30	5	2	1	3	2	1	0	0	0	1	1	0	2	2	1	0	0	0	0	0		0	0	1	0	1	1	1	0	0				30	0
"187g	2015-09-30	5	2	1	4	3	1	1	0	0	1	2	1	1	2	1	1	1	0	1	1		0	0	1	1	1	1	1	1	0				35	1
"187m	2015-09-30	5	2	1	4	3	1	1	0	0	1	2	1	2	2	1	0	1	0	1	1		0	0	1	1	1	1	1	1	0				35	0
"188g	2015-09-30	5	2	1	3	2	1	0	0	0	1	2	1	1	1	1	1	0	0	0	0		0	1	1	0	1	1	1	1	0				30	1
"188m	2015-09-30	5	2	1	3	2	1	0	0	0	1	2	1	2	1	1	0	0	0	0	0		0	1	1	0	1	1	1	1	0				30	0
"189g	2015-09-30	5	2	1	3	2	1	1	0	1	1	2	1	1	1	1	1	1	1	1	1	1	1	0	1	0	1	1	1	1	0				30	1
"189m	2015-09-30	5	2	1	3	2	1	1	0	1	1	2	1	2	1	1	0	1	1	1	1	1	1	0	0	0	1	1	1	1	0				30	0
"190s	2015-09-30	5	2	1	4	2	1	1	0	0	1	2	1	3	2	1	1	0	0	1	1		0	1	1	1	1	1	1	1	0				35	1
"190g	2015-09-30	5	2	1	4	2	1	1	1	0	1	2	1	1	2	1	0	0	0	1	1		0	1	1	1	1	1	1	1	0			2	35	0
"190m	2015-09-30	5	1	1	4	2	1	1	1	0	1	2	1	2	1	1	1	0	0	0	1		0	1	1	0	0	0	1	1	0			2	35	1
"191s	2015-09-30	5	1	1	2	1	1	1	0	0	1	1	1	3	1	1	0	0	0	0	1		0	1	1	0	0	0	1	1	1			1	30	0
191g	2015-09-30	2	2	1	2	1	1	1	0	0	1	1	1	1	2	4	1	1	0	0	1		0	1	1	0	0	0	0	0	0				30	1
191m	2015-09-30	2	2	1	2	1	1	1	0	0	1	1	1	2	2	4	0	1	0	0	1		0	1	1	0	0	0	0	0	0				30	0

## Sheet: Variable view
		Name	Type	Width	Decimals	Label	Values	Missing	Column	Align	Measure	Role
	1	Identification based on G, M &S)	String	5	0	Participant ID	None	None	4	Left	Nominal	Input
	2	Date	Date	10	0	Date of interview	None	None	8	Right	Scale	Input
	3	Ward	Numeric	2	0	Currently working ward	{1, Laboratory unit}...	None	8	Right	Nominal	Input
	4	Qualification	Numeric	1	0	Qualification	{1, Diploma}...	None	8	Right	Nominal	Input
	5	specialization	Numeric	1	0	Field of specialization	{1, Nurse}...	None	8	Right	Nominal	Input
	6	Age category	Numeric	8	0	Age of participant	{1, 20-24}...	None	4	Right	Nominal	Input
	7	Service year	Numeric	8	2	Year of service	{1.00, < 5 yraes}...	None	8	Right	Nominal	Input
	8	Infection prevention training	Numeric	1	0	Have you taken any training in infection prevention?	{0, No}...	None	8	Right	Nominal	Input
	9	Regular use of antiseptic	Numeric	1	0	Do you regularly use antiseptic for your hands?	{0, No}...	None	8	Right	Nominal	Input
	10	Bacterial Growth 1	Numeric	8	0	Bacterial growth	{0, No}...	None	9	Right	Nominal	Input
	11	Mobile phone	Numeric	1	0	Do you regularly disinfect your mobile phone?	{0, No}...	None	8	Right	Nominal	Input
	12	Gown	Numeric	1	0	Do you clean your gown regularly?	{0, No}...	None	8	Right	Nominal	Input
	13	Frequency of gown washing	Numeric	1	0	How frequently do you wash your gowns?	{1, Every three days or less}...	None	8	Right	Nominal	Input
	14	Follow aseptic procedure	Numeric	1	0	Do you regular hand washing before clean/aseptic procedure?	{0, No}...	None	8	Right	Nominal	Input
	15	Object code	Numeric	1	0	Inanimate objects code	{1, Gown 2, mobile 3, stetescope}...	None	8	Right	Nominal	Input
	16	Sex	Numeric	1	0	Sex of participants	{1, Male, 2, Female}...	None	8	Right	Nominal	Input
	17	Working Unit	Numeric	8	0	woking ward	{1, OPD}...	999	8	Right	Nominal	Input
	18	Number of participant category	Numeric	8	2	number of participant catagorized	{.00, all item}...	None	18	Right	Nominal	Input
	19	Hand was before attending your patient	Numeric	1	0	Do you regularly wash your hands with soap/ rub your hands with alcohol before attending your patient	{0, No}...	None	8	Right	Nominal	Input
	20	Hand wash after touchin a patient	Numeric	1	0	Do you regularly wash your hands after touching a patient	{0, No}...	None	8	Right	Nominal	Input
	21	Hand washing before new patient	Numeric	1	0	Do you wash your hands before handling new patients?	{0, No}...	None	8	Right	Nominal	Input
	22	Hand washing after body fluid exposure	Numeric	1	0	Do you have regular hand washing after body fluid exposure?	{0, No}...	None	8	Right	Nominal	Input
	23	Type of disinfectant	Numeric	1	0	If number 12 is yes, mention the type of disinfectant.	{1, 70% alcohol}...	None	8	Right	Nominal	Input
	24	Wash hands after handling fluides	Numeric	1	0	Do you wash your hands with soap/rub with alcohol after using a mobile phone in the hospital?	{0, No}...	None	8	Right	Nominal	Input
	25	Answer calls during handling patient	Numeric	1	0	Do you answer phone calls while attending patients	{0, No}...	None	8	Right	Nominal	Input
	26	Mobile phone medical information	Numeric	1	0	Do you use of your mobile phone at bed side to medical information?	{0, No}...	None	8	Right	Nominal	Input
	27	Patients care with your mobilephone	Numeric	1	0	Do you carry a stethoscope, tourniquet and other material used for patients care with your mobile phone?	{0, No}...	None	5	Right	Nominal	Input
	28	Disinfect stetescopes regularly	Numeric	1	0	Do you regularly disinfect your stethoscope before and after examining each patient?	{0, No}...	None	8	Right	Nominal	Input
	29	Share stethoscope	Numeric	1	0	Do you share your stethoscope?	{0, No}...	None	8	Right	Nominal	Input
	30	Gown mobilephones stethoscope carry	Numeric	1	0	Do you think that gown, mobile phones and stethoscope can carry bacteria?	{0, No}...	None	8	Right	Nominal	Input
	31	Infection prevention manual	Numeric	1	0	Is there infection prevention manual in your working area?	{0, No}...	None	8	Right	Nominal	Input
	32	Bacteria Growth 2	Numeric	1	0	Is there any bactrial grow?	{0, No}...	None	8	Right	Nominal	Input
	33	Antibiotics G+ve	Numeric	1	0	Antibiotic for gram positive bactreia	{1, Pencilline}...	None	8	Right	Nominal	Input
	34	Antibiotic G-ve	Numeric	2	0	Antibiotics for gram negative bactria	{1, Chloraphinicol}...	None	8	Right	Nominal	Input
	35	Type of bacteria	Numeric	2	0	Type of bacteria(option 1)	{1, S. aureus}...	None	8	Right	Nominal	Input
	37	Age	Numeric	2	0	Age (in years)	None	None	8	Right	Scale	Input
	38	filter_$	Numeric	1	0	ANY(noparticipantcat,1) (FILTER)	{0, Not Selected}...	None	10	Right	Nominal	Input
